# Supplementary material for: The Effect of Curcuma phaeocaulis Valeton (Zingiberaceae) Extract on Prion Propagation in Cell-Based and Animal Models
Source: Int J Mol Sci. 2022 Dec 22;24(1):182. doi: 10.3390/ijms24010182 (PMC9820341; doi:10.3390/ijms24010182)
Supplement: Supplementary file 1 [file ijms-24-00182-s001.zip]

Archive with 1 entries (1 files):
- ijms-1961336-supplementary.pdf
